# Supplementary material for: Triple-Negative Primary Breast Tumors Induce Supportive Premetastatic Changes in the Extracellular Matrix and Soluble Components of the Lung Microenvironment
Source: Cancers (Basel). 2020 Jan 10;12(1):172. doi: 10.3390/cancers12010172 (PMC7016570; doi:10.3390/cancers12010172)
Supplement: Supplementary file 1 [file cancers-12-00172-s001.zip]

Archive with 4 entries (3 files):
- cancers-677519-suppl-final/
- cancers-677519-suppl-final/cancers-677519-supple-final.docx
- cancers-677519-suppl-final/cancers-677519-Supplementary Table S1.xlsx
- cancers-677519-suppl-final/cancers-677519-western blot figures.pdf
