# Supplementary material for: Triple-Negative Primary Breast Tumors Induce Supportive Premetastatic Changes in the Extracellular Matrix and Soluble Components of the Lung Microenvironment
Source: Cancers (Basel). 2020 Jan 10;12(1):172. doi: 10.3390/cancers12010172 (PMC7016570; doi:10.3390/cancers12010172)
Supplement: Supplementary file 1 [file cancers-12-00172-s001.zip › cancers-677519-suppl-final/cancers-677519-Supplementary Table S1.xlsx]

## Sheet: Supp Table 1
Supplemental Table S1: Protein Array Analysis of Lung-Conditioned Media (n = 3 per group)
Tumor Naïve (n-3)
Array Position	Ray Biotech Name	Ensembl ID	Gene Symbol	Gene Name
9	6Ckine	ENSMUSG00000071003	CCL-21	chemokine (C-C motif) ligand 21
10	Activin A	ENSMUSG00000000532	ACVR1B	activin A receptor, type IB
25	ALCAM	ENSMUSG00000022636	ALCAM	activated leukocyte cell adhesion molecule
26	Angiopoietin-like 2	ENSMUSG00000004105	ANGPTL2	angiopoietin-like 2
40	B7-1/CD80	ENSMUSG00000075122	B7-1	CD80 antigen
57	CCL1 / I-309 / TCA-3	ENSMUSG00000020702	CCL1	chemokine (C-C motif) ligand 1
58	CCL28	ENSMUSG00000074715	CCL28	Chemokine (C-C motif) ligand 28
64	CCR4	ENSMUSG00000047898	CCR4	chemokine (C-C motif) receptor 4
67	CCR9	NSMUSG00000029530	CCR9	chemokine (C-C motif) receptor 9
68	CD11b	ENSMUSG00000030786	Itgam	Integrin alpha M
70	CD195	ENSMUSG00000079227	CCR5	chemokine (C-C motif) receptor 5
79	Cerberus 1	ENSMUSG00000038192	CER1	cerberus 1, cysteine knot superfamily, homolog (Xenopus laevis)
82	Common gamma Chain / IL-2 R gamma	ENSMUSG00000026770	Il2ra	interleukin 2 receptor, alpha chain
88	CTACK	ENSMUSG00000066202	CCL27	chemokine (C-C motif) ligand 27
90	CXCL14 / BRAK	ENSMUSG00000021508	Cxcl14	chemokine (C-X-C motif) ligand 14
95	CXCR6	ENSMUSG00000048521	CXCR6	chemokine (C-X-C motif) receptor 6
98	DKK-1	ENSMUSG00000024868	Dkk1	dickkopf WNT signaling pathway inhibitor 1
102	DR3 / TNFRSF25	ENSMUSG00000024793	Tnfrsf25	tumor necrosis factor receptor superfamily, member 25
103	Dtk
108	EG-VEGF / PK1	ENSMUSG00000041237	Pklr	pyruvate kinase liver and red blood cell
109	Endocan	ENSMUSG00000042379	ESM1	endothelial cell-specific molecule 1
111	Endostatin	ENSMUSG00000001435	Col18a1	collagen, type XVIII, alpha 1
114	Epigen	ENSMUSG00000035020	Epgn	epithelial mitogen
120	Fas / TNFRSF6	ENSMUSG00000073778	Faddos	Fas (TNFRSF6)-associated via death domain, opposite strand
123	FGF R3	ENSMUSG00000031074	FGF R3	INT-2 proto-oncogene protein
125	FGF R5 beta
129	Follistatin-like 1	ENSMUSG00000022816	FSTL1	Follistatin-related protein 1
132	Frizzled-6	ENSMUST00000179165.8	Fzd6	frizzled class receptor 6
136	Galectin-3	ENSMUSG00000050335	LGALS3	Galectin-3
137	G-CSF	ENSMUSG00000038067	G-CSF	Granulocyte-colony stimulating factor
141	GDF-8	ENSMUSG00000026100	Mstn	myostatin
143	GFR alpha-3 / GDNF R alpha-3	ENSMUSG00000024366	GFRA3	GDNF family receptor alpha 3
144	GFR alpha-3 / GDNF R alpha-3	ENSMUSG00000027316	GFR A4	GDNF family receptor alpha 4
145	GFR alpha-4 / GDNF R alpha-4	ENSMUSG00000027316	GFR A4	GDNF family receptor alpha 4
148	Glut2	ENSMUSG00000027690	Slc2a2	solute carrier family 2
158	ICAM-1	ENSMUSG00000037405	Icam1	intercellular adhesion molecule 1
161	ICK	ENSMUSG00000009828	Ick	intestinal cell kinase
168	IFN-gamma R1	ENSMUSG00000020009	Ifngr1	interferon gamma receptor 1
169	IGFBP-1	ENSMUSG00000020429	Igfbp1	insulin-like growth factor binding protein 1
170	IGFBP-2	ENSMUSG00000039323	Igfbp2	insulin-like growth factor binding protein 2
171	IGFBP-3	ENSMUSG00000020427	Igfbp3	insulin-like growth factor binding protein 3
172	IGFBP-5	ENSMUSG00000026185	Igfbp5	insulin-like growth factor binding protein 5
174	IGFBP-rp1 / IGFBP-7	ENSMUSG00000035551	Igfbpl1	insulin-like growth factor binding protein-like 1
177	IL-1 alpha	ENSMUSG00000027399	IL1A	Interleukin 1 alpha
179	IL-1 R4 / ST2
190	IL-1 R9
206	IL-3 R alpha
210	IL-5	ENSMUSG00000036117	IL-5	Interleukin 5
220	IL-6	ENSMUSG00000025746	IL-6	Interleukin 6
223	IL-7 R alpha	ENSMUSG00000003882	IL7R-α	Interleukin-7 receptor subunit alpha
238	IL-11	ENSMUSG00000004371	IL-11	Interleukin 11
239	IL-12 p40/p70	ENSMUSG00000027776	IL-12 p40/p70	Interleukin 12 - heterodimer p70/ homodimer p40
240	IL-12 p70	ENSMUSG00000027776	IL-12 p70	Interleukin 12 - heterodimer -70
264	IL-16	ENSMUSG00000001741	IK-16	Pro-interleukin-16
271	IL-17R	ENSMUSG00000002897	IL-17RA	Interleukin-17 receptor
273	IL-17RD	ENSMUSG00000040717	IL-17RD	Interleukin 17 receptor D
281	IL-23	ENSMUSG00000025383	IL-23	Interleukin-23
282	IL-23 R	ENSMUSG00000049093	Il23r	interleukin 23 - receptor
286	IL-27	ENSMUSG00000044701	Il27	interleukin 27
287	IL-28 / IFN-lambda	ENSMUSG00000060747	Ifnl3	interferon lambda 3
288	IL-31	ENSMUSG00000029437	Il31	interleukin 31
299	LIF	ENSMUSG00000034394	Lif	leukemia inhibitory factor
300	LIGHT / TNFSF14	ENSMUSG00000005824	Tnfsf14	tumor necrosis factor (ligand) superfamily, member 14
301	LIX
302	LRP-6	ENSMUSG00000030201	Lrp6	low density lipoprotein receptor-related protein 6
303	L-Selectin	ENSMUST00000097491.9	Sell-202	selectin, lymphocyte
304	Lungkine	ENSMUSG00000029375	Cxcl15	chemokine (C-X-C motif) ligand 15
306	Lymphotoxin beta R / TNFRSF3	ENSMUSG00000030339	Ltbr	lymphotoxin B receptor
310	M-CSF	ENSMUSG00000024621	Csf1r	colony stimulating factor 1 receptor
313	MFRP	ENSMUSG00000034739	Mfrp	membrane frizzled-related protein
319	MIP-2	ENSMUSG00000021508	Cxcl14	chemokine (C-X-C motif) ligand 14
324	MMP-9	ENSMUSG00000017737	Mmp9	matrix metallopeptidase 9
332	Osteoactivin / GPNMB	ENSMUSG00000029816	Gpnmb	glycoprotein (transmembrane) nmb
333	Osteopontin	ENSMUSG00000029304	Spp1	secreted phosphoprotein 1
339	Pentraxin3 / TSG-14	ENSMUSG00000027832	Ptx3	pentraxin related gene
340	PF-4	ENSMUSG00000029373	Pf4	platelet factor 4
341	PlGF-2
343	Prolactin	ENSMUSG00000021342	PRL	Prolactin
346	P-Selectin	ENSMUSG00000048163	Selplg	selectin, platelet (p-selectin) ligand
349	RELM beta
350	Resistin	ENSMUSG00000012705	Retn	Resistin
358	SLPI	MGP_AKRJ_G0026785	Slpi	secretory leukocyte peptidase inhibitor
359	Soggy-1	ENSMUSG00000030792	Dkkl1	dickkopf-like 1
360	SPARC	ENSMUSG00000018593	SPARC	secreted acidic cysteine rich glycoprotein
364	TCA-3	MGP_AKRJ_G0018763	Ccl1	chemokine (C-C motif) ligand 1
365	TCCR / WSX-1	ENSMUSG00000005465	Il27ra	interleukin 27 receptor, alpha
370	TGF-beta 3
371	TGF-beta RI / ALK-5	ENSMUSG00000007613	Tgfbr1	transforming growth factor, beta receptor I
372	TGF-beta RII	ENSMUSG00000032440	Tgfbr2	transforming growth factor, beta receptor II
378	TIMP-1	ENSMUSG00000001131	Timp1	tissue inhibitor of metalloproteinase 1
379	TIMP-2	ENSMUSG00000017466	Timp2	tissue inhibitor of metalloproteinase 2
387	TNF RI / TNFRSF1A	ENSMUSG00000030341	Tnfrsf1a	tumor necrosis factor receptor superfamily, member 1a
390	TNF-beta / TNFSF1B	ENSMUSG00000024402	Lta	lymphotoxin A
408	TSLP R	ENSMUSG00000024379	Tslp	thymic stromal lymphopoietin
410	TWEAK R / TNFRSF12	ENSMUSG00000023905	Tnfrsf12a	tumor necrosis factor receptor superfamily, member 12a
429	Urokinase	ENSMUSG00000046223	Plaur	plasminogen activator, urokinase receptor
430	VCAM-1	ENSMUSG00000027962	Vcam1	vascular cell adhesion molecule 1
431	VE-Cadherin	ENSMUSG00000031871	Cdh5	cadherin 5
438	VEGF-B	ENSMUSG00000024962	Vegfb	vascular endothelial growth factor B
442	WISP-1 / CCN4	ENSMUSG00000005124	Ccn4	cellular communication network factor 4
MCF7 Tumor-Bearing (n-3)
9	6Ckine	ENSMUSG00000071003	CCL-21	chemokine (C-C motif) ligand 21
10	Activin A	ENSMUSG00000000532	ACVR1B	activin A receptor, type IB
25	ALCAM	ENSMUSG00000022636	ALCAM	activated leukocyte cell adhesion molecule
26	Angiopoietin-like 2	ENSMUSG00000004105	ANGPTL2	angiopoietin-like 2
40	B7-1/CD80	ENSMUSG00000075122	B7-1	CD80 antigen
57	CCL1 / I-309 / TCA-3	ENSMUSG00000020702	CCL1	chemokine (C-C motif) ligand 1
58	CCL28	ENSMUSG00000074715	CCL28	Chemokine (C-C motif) ligand 28
64	CCR4	ENSMUSG00000047898	CCR4	chemokine (C-C motif) receptor 4
67	CCR9	NSMUSG00000029530	CCR9	chemokine (C-C motif) receptor 9
68	CD11b	ENSMUSG00000030786	Itgam	Integrin alpha M
70	CD195	ENSMUSG00000079227	CCR5	chemokine (C-C motif) receptor 5
79	Cerberus 1	ENSMUSG00000038192	CER1	cerberus 1, cysteine knot superfamily, homolog (Xenopus laevis)
82	Common gamma Chain / IL-2 R gamma	ENSMUSG00000026770	Il2ra	interleukin 2 receptor, alpha chain
88	CTACK	ENSMUSG00000066202	CCL27	chemokine (C-C motif) ligand 27
90	CXCL14 / BRAK	ENSMUSG00000021508	Cxcl14	chemokine (C-X-C motif) ligand 14
95	CXCR6	ENSMUSG00000048521	CXCR6	chemokine (C-X-C motif) receptor 6
98	DKK-1	ENSMUSG00000024868	Dkk1	dickkopf WNT signaling pathway inhibitor 1
102	DR3 / TNFRSF25	ENSMUSG00000024793	Tnfrsf25	tumor necrosis factor receptor superfamily, member 25
103	Dtk
108	EG-VEGF / PK1	ENSMUSG00000041237	Pklr	pyruvate kinase liver and red blood cell
109	Endocan	ENSMUSG00000042379	ESM1	endothelial cell-specific molecule 1
111	Endostatin	ENSMUSG00000001435	Col18a1	collagen, type XVIII, alpha 1
114	Epigen	ENSMUSG00000035020	Epgn	epithelial mitogen
120	Fas / TNFRSF6	ENSMUSG00000073778	Faddos	Fas (TNFRSF6)-associated via death domain, opposite strand
123	FGF R3	ENSMUSG00000031074	FGF R3	INT-2 proto-oncogene protein
125	FGF R5 beta
129	Follistatin-like 1	ENSMUSG00000022816	FSTL1	Follistatin-related protein 1
132	Frizzled-6	ENSMUST00000179165.8	Fzd6	frizzled class receptor 6
136	Galectin-3	ENSMUSG00000050335	LGALS3	Galectin-3
137	G-CSF	ENSMUSG00000038067	G-CSF	Granulocyte-colony stimulating factor
141	GDF-8	ENSMUSG00000026100	Mstn	myostatin
143	GFR alpha-3 / GDNF R alpha-3	ENSMUSG00000024366	GFRA3	GDNF family receptor alpha 3
144	GFR alpha-3 / GDNF R alpha-3	ENSMUSG00000027316	GFR A4	GDNF family receptor alpha 4
145	GFR alpha-4 / GDNF R alpha-4	ENSMUSG00000027316	GFR A4	GDNF family receptor alpha 4
148	Glut2	ENSMUSG00000027690	Slc2a2	solute carrier family 2
158	ICAM-1	ENSMUSG00000037405	Icam1	intercellular adhesion molecule 1
161	ICK	ENSMUSG00000009828	Ick	intestinal cell kinase
168	IFN-gamma R1	ENSMUSG00000020009	Ifngr1	interferon gamma receptor 1
169	IGFBP-1	ENSMUSG00000020429	Igfbp1	insulin-like growth factor binding protein 1
170	IGFBP-2	ENSMUSG00000039323	Igfbp2	insulin-like growth factor binding protein 2
171	IGFBP-3	ENSMUSG00000020427	Igfbp3	insulin-like growth factor binding protein 3
172	IGFBP-5	ENSMUSG00000026185	Igfbp5	insulin-like growth factor binding protein 5
174	IGFBP-rp1 / IGFBP-7	ENSMUSG00000035551	Igfbpl1	insulin-like growth factor binding protein-like 1
177	IL-1 alpha	ENSMUSG00000027399	IL1A	Interleukin 1 alpha
179	IL-1 R4 / ST2
190	IL-1 R9
206	IL-3 R alpha
210	IL-5	ENSMUSG00000036117	IL-5	Interleukin 5
220	IL-6	ENSMUSG00000025746	IL-6	Interleukin 6
223	IL-7 R alpha	ENSMUSG00000003882	IL7R-α	Interleukin-7 receptor subunit alpha
238	IL-11	ENSMUSG00000004371	IL-11	Interleukin 11
239	IL-12 p40/p70	ENSMUSG00000027776	IL-12 p40/p70	Interleukin 12 - heterodimer p70/ homodimer p40
240	IL-12 p70	ENSMUSG00000027776	IL-12 p70	Interleukin 12 - heterodimer -70
264	IL-16	ENSMUSG00000001741	IK-16	Pro-interleukin-16
271	IL-17R	ENSMUSG00000002897	IL-17RA	Interleukin-17 receptor
273	IL-17RD	ENSMUSG00000040717	IL-17RD	Interleukin 17 receptor D
281	IL-23	ENSMUSG00000025383	IL-23	Interleukin-23
282	IL-23 R	ENSMUSG00000049093	Il23r	interleukin 23 - receptor
286	IL-27	ENSMUSG00000044701	Il27	interleukin 27
287	IL-28 / IFN-lambda	ENSMUSG00000060747	Ifnl3	interferon lambda 3
288	IL-31	ENSMUSG00000029437	Il31	interleukin 31
299	LIF	ENSMUSG00000034394	Lif	leukemia inhibitory factor
300	LIGHT / TNFSF14	ENSMUSG00000005824	Tnfsf14	tumor necrosis factor (ligand) superfamily, member 14
301	LIX
302	LRP-6	ENSMUSG00000030201	Lrp6	low density lipoprotein receptor-related protein 6
303	L-Selectin	ENSMUST00000097491.9	Sell-202	selectin, lymphocyte
304	Lungkine	ENSMUSG00000029375	Cxcl15	chemokine (C-X-C motif) ligand 15
306	Lymphotoxin beta R / TNFRSF3	ENSMUSG00000030339	Ltbr	lymphotoxin B receptor
310	M-CSF	ENSMUSG00000024621	Csf1r	colony stimulating factor 1 receptor
313	MFRP	ENSMUSG00000034739	Mfrp	membrane frizzled-related protein
319	MIP-2	ENSMUSG00000021508	Cxcl14	chemokine (C-X-C motif) ligand 14
324	MMP-9	ENSMUSG00000017737	Mmp9	matrix metallopeptidase 9
332	Osteoactivin / GPNMB	ENSMUSG00000029816	Gpnmb	glycoprotein (transmembrane) nmb
333	Osteopontin	ENSMUSG00000029304	Spp1	secreted phosphoprotein 1
339	Pentraxin3 / TSG-14	ENSMUSG00000027832	Ptx3	pentraxin related gene
340	PF-4	ENSMUSG00000029373	Pf4	platelet factor 4
341	PlGF-2
343	Prolactin	ENSMUSG00000021342	PRL	Prolactin
346	P-Selectin	ENSMUSG00000048163	Selplg	selectin, platelet (p-selectin) ligand
349	RELM beta
350	Resistin	ENSMUSG00000012705	Retn	Resistin
358	SLPI	MGP_AKRJ_G0026785	Slpi	secretory leukocyte peptidase inhibitor
359	Soggy-1	ENSMUSG00000030792	Dkkl1	dickkopf-like 1
360	SPARC	ENSMUSG00000018593	SPARC	secreted acidic cysteine rich glycoprotein
364	TCA-3	MGP_AKRJ_G0018763	Ccl1	chemokine (C-C motif) ligand 1
365	TCCR / WSX-1	ENSMUSG00000005465	Il27ra	interleukin 27 receptor, alpha
370	TGF-beta 3
371	TGF-beta RI / ALK-5	ENSMUSG00000007613	Tgfbr1	transforming growth factor, beta receptor I
372	TGF-beta RII	ENSMUSG00000032440	Tgfbr2	transforming growth factor, beta receptor II
378	TIMP-1	ENSMUSG00000001131	Timp1	tissue inhibitor of metalloproteinase 1
379	TIMP-2	ENSMUSG00000017466	Timp2	tissue inhibitor of metalloproteinase 2
387	TNF RI / TNFRSF1A	ENSMUSG00000030341	Tnfrsf1a	tumor necrosis factor receptor superfamily, member 1a
390	TNF-beta / TNFSF1B	ENSMUSG00000024402	Lta	lymphotoxin A
408	TSLP R	ENSMUSG00000024379	Tslp	thymic stromal lymphopoietin
410	TWEAK R / TNFRSF12	ENSMUSG00000023905	Tnfrsf12a	tumor necrosis factor receptor superfamily, member 12a
429	Urokinase	ENSMUSG00000046223	Plaur	plasminogen activator, urokinase receptor
430	VCAM-1	ENSMUSG00000027962	Vcam1	vascular cell adhesion molecule 1
431	VE-Cadherin	ENSMUSG00000031871	Cdh5	cadherin 5
438	VEGF-B	ENSMUSG00000024962	Vegfb	vascular endothelial growth factor B
442	WISP-1 / CCN4	ENSMUSG00000005124	Ccn4	cellular communication network factor 4
SUM159 Tumor-Bearing (n-3)
9	6Ckine	ENSMUSG00000071003	CCL-21	chemokine (C-C motif) ligand 21
10	Activin A	ENSMUSG00000000532	ACVR1B	activin A receptor, type IB
11	Activin C
25	ALCAM	ENSMUSG00000022636	ALCAM	activated leukocyte cell adhesion molecule
26	Angiopoietin-like 2	ENSMUSG00000004105	ANGPTL2	angiopoietin-like 2
40	B7-1/CD80	ENSMUSG00000075122	B7-1	CD80 antigen
57	CCL1 / I-309 / TCA-3	ENSMUSG00000020702	CCL1	chemokine (C-C motif) ligand 1
58	CCL28	ENSMUSG00000074715	CCL28	Chemokine (C-C motif) ligand 28
60	CCL7 / MCP-3 / MARC	ENSMUSG00000035373	CCL7	chemokine (C-C motif) ligand 7
64	CCR4	ENSMUSG00000047898	CCR4	chemokine (C-C motif) receptor 4
67	CCR9	NSMUSG00000029530	CCR9	chemokine (C-C motif) receptor 9
68	CD11b	ENSMUSG00000030786	Itgam	Integrin alpha M
70	CD195	ENSMUSG00000079227	CCR5	chemokine (C-C motif) receptor 5
79	Cerberus 1	ENSMUSG00000038192	CER1	cerberus 1, cysteine knot superfamily, homolog (Xenopus laevis)
82	Common gamma Chain / IL-2 R gamma	ENSMUSG00000026770	Il2ra	interleukin 2 receptor, alpha chain
88	CTACK	ENSMUSG00000066202	CCL27	chemokine (C-C motif) ligand 27
90	CXCL14 / BRAK	ENSMUSG00000021508	Cxcl14	chemokine (C-X-C motif) ligand 14
95	CXCR6	ENSMUSG00000048521	CXCR6	chemokine (C-X-C motif) receptor 6
96	DAN
98	DKK-1	ENSMUSG00000024868	Dkk1	dickkopf WNT signaling pathway inhibitor 1
100	Dkk-4	ENSMUSG00000031535	Dkk4	dickkopf WNT signaling pathway inhibitor 4
102	DR3 / TNFRSF25	ENSMUSG00000024793	Tnfrsf25	tumor necrosis factor receptor superfamily, member 25
103	Dtk
108	EG-VEGF / PK1	ENSMUSG00000041237	Pklr	pyruvate kinase liver and red blood cell
109	Endocan	ENSMUSG00000042379	ESM1	endothelial cell-specific molecule 1
111	Endostatin	ENSMUSG00000001435	Col18a1	collagen, type XVIII, alpha 1
114	Epigen	ENSMUSG00000035020	Epgn	epithelial mitogen
120	Fas / TNFRSF6	ENSMUSG00000073778	Faddos	Fas (TNFRSF6)-associated via death domain, opposite strand
123	FGF R3	ENSMUSG00000031074	FGF R3	INT-2 proto-oncogene protein
124	FGF R4	ENSMUSG00000050917	FGF4	Fibroblast growth factor 4
125	FGF R5 beta
129	Follistatin-like 1	ENSMUSG00000022816	FSTL1	Follistatin-related protein 1
132	Frizzled-6	ENSMUST00000179165.8	Fzd6	frizzled class receptor 6
136	Galectin-3	ENSMUSG00000050335	LGALS3	Galectin-3
137	G-CSF	ENSMUSG00000038067	G-CSF	Granulocyte-colony stimulating factor
141	GDF-8	ENSMUSG00000026100	Mstn	myostatin
143	GFR alpha-3 / GDNF R alpha-3	ENSMUSG00000024366	GFRA3	GDNF family receptor alpha 3
144	GFR alpha-3 / GDNF R alpha-3	ENSMUSG00000027316	GFR A4	GDNF family receptor alpha 4
145	GFR alpha-4 / GDNF R alpha-4	ENSMUSG00000027316	GFR A4	GDNF family receptor alpha 4
148	Glut2	ENSMUSG00000027690	Slc2a2	solute carrier family 2
149	GM-CSF	ENSMUSG00000018916	Csf2	colony stimulating factor 2 (granulocyte-macrophage)
158	ICAM-1	ENSMUSG00000037405	Icam1	intercellular adhesion molecule 1
159	ICAM-2 / CD102	ENSMUSG00000001029	Icam2	intercellular adhesion molecule 2
161	ICK	ENSMUSG00000009828	Ick	intestinal cell kinase
162	IFN-alpha / beta R1	ENSMUSG00000022967	Ifnar1	interferon (alpha and beta) receptor 1
168	IFN-gamma R1	ENSMUSG00000020009	Ifngr1	interferon gamma receptor 1
169	IGFBP-1	ENSMUSG00000020429	Igfbp1	insulin-like growth factor binding protein 1
170	IGFBP-2	ENSMUSG00000039323	Igfbp2	insulin-like growth factor binding protein 2
171	IGFBP-3	ENSMUSG00000020427	Igfbp3	insulin-like growth factor binding protein 3
172	IGFBP-5	ENSMUSG00000026185	Igfbp5	insulin-like growth factor binding protein 5
174	IGFBP-rp1 / IGFBP-7	ENSMUSG00000035551	Igfbpl1	insulin-like growth factor binding protein-like 1
177	IL-1 alpha	ENSMUSG00000027399	IL1A	Interleukin 1 alpha
179	IL-1 R4 / ST2
180	IL-1 R6 / IL-1 R rp2	ENSMUSG00000070942	IL1RL2	Interleukin-1 receptor-like 2
190	IL-1 R9
206	IL-3 R alpha
210	IL-5	ENSMUSG00000036117	IL-5	Interleukin 5
220	IL-6	ENSMUSG00000025746	IL-6	Interleukin 6
223	IL-7 R alpha	ENSMUSG00000003882	IL7R-α	Interleukin-7 receptor subunit alpha
238	IL-11	ENSMUSG00000004371	IL-11	Interleukin 11
239	IL-12 p40/p70	ENSMUSG00000027776	IL-12 p40/p70	Interleukin 12 - heterodimer p70/ homodimer p40
240	IL-12 p70	ENSMUSG00000027776	IL-12 p70	Interleukin 12 - heterodimer -70
264	IL-16	ENSMUSG00000001741	IK-16	Pro-interleukin-16
271	IL-17R	ENSMUSG00000002897	IL-17RA	Interleukin-17 receptor
272	IL-17RC	ENSMUSG00000030281	IL-17RC	Interleukin-17 receptor C
273	IL-17RD	ENSMUSG00000040717	IL-17RD	Interleukin 17 receptor D
280	IL-22BP
281	IL-23	ENSMUSG00000025383	IL-23	Interleukin-23
282	IL-23 R	ENSMUSG00000049093	Il23r	interleukin 23 - receptor
286	IL-27	ENSMUSG00000044701	Il27	interleukin 27
287	IL-28 / IFN-lambda	ENSMUSG00000060747	Ifnl3	interferon lambda 3
288	IL-31	ENSMUSG00000029437	Il31	interleukin 31
295	Kremen-2	ENSMUSG00000040680	Kremen2	kringle containing transmembrane protein 2
299	LIF	ENSMUSG00000034394	Lif	leukemia inhibitory factor
300	LIGHT / TNFSF14	ENSMUSG00000005824	Tnfsf14	tumor necrosis factor (ligand) superfamily, member 14
301	LIX
302	LRP-6	ENSMUSG00000030201	Lrp6	low density lipoprotein receptor-related protein 6
303	L-Selectin	ENSMUST00000097491.9	Sell-202	selectin, lymphocyte
304	Lungkine	ENSMUSG00000029375	Cxcl15	chemokine (C-X-C motif) ligand 15
306	Lymphotoxin beta R / TNFRSF3	ENSMUSG00000030339	Ltbr	lymphotoxin B receptor
310	M-CSF	ENSMUSG00000024621	Csf1r	colony stimulating factor 1 receptor
313	MFRP	ENSMUSG00000034739	Mfrp	membrane frizzled-related protein
319	MIP-2	ENSMUSG00000021508	Cxcl14	chemokine (C-X-C motif) ligand 14
323	MMP-3	ENSMUSG00000043613	Mmp3	matrix metallopeptidase 3
324	MMP-9	ENSMUSG00000017737	Mmp9	matrix metallopeptidase 9
332	Osteoactivin / GPNMB	ENSMUSG00000029816	Gpnmb	glycoprotein (transmembrane) nmb
333	Osteopontin	ENSMUSG00000029304	Spp1	secreted phosphoprotein 1
339	Pentraxin3 / TSG-14	ENSMUSG00000027832	Ptx3	pentraxin related gene
340	PF-4	ENSMUSG00000029373	Pf4	platelet factor 4
341	PlGF-2
343	Prolactin	ENSMUSG00000021342	PRL	Prolactin
346	P-Selectin	ENSMUSG00000048163	Selplg	selectin, platelet (p-selectin) ligand
349	RELM beta
350	Resistin	ENSMUSG00000012705	Retn	Resistin
358	SLPI	MGP_AKRJ_G0026785	Slpi	secretory leukocyte peptidase inhibitor
359	Soggy-1	ENSMUSG00000030792	Dkkl1	dickkopf-like 1
360	SPARC	ENSMUSG00000018593	SPARC	secreted acidic cysteine rich glycoprotein
364	TCA-3	MGP_AKRJ_G0018763	Ccl1	chemokine (C-C motif) ligand 1
365	TCCR / WSX-1	ENSMUSG00000005465	Il27ra	interleukin 27 receptor, alpha
370	TGF-beta 3
371	TGF-beta RI / ALK-5	ENSMUSG00000007613	Tgfbr1	transforming growth factor, beta receptor I
372	TGF-beta RII	ENSMUSG00000032440	Tgfbr2	transforming growth factor, beta receptor II
373	Thrombospondin	ENSMUSG00000031480	Thsd1	thrombospondin, type I, domain 1
378	TIMP-1	ENSMUSG00000001131	Timp1	tissue inhibitor of metalloproteinase 1
379	TIMP-2	ENSMUSG00000017466	Timp2	tissue inhibitor of metalloproteinase 2
386	TMEFF1 / Tomoregulin-1	ENSMUSG00000028347	Tmeff1	transmembrane protein with EGF-like and two follistatin-like domains 1
387	TNF RI / TNFRSF1A	ENSMUSG00000030341	Tnfrsf1a	tumor necrosis factor receptor superfamily, member 1a
390	TNF-beta / TNFSF1B	ENSMUSG00000024402	Lta	lymphotoxin A
408	TSLP R	ENSMUSG00000024379	Tslp	thymic stromal lymphopoietin
410	TWEAK R / TNFRSF12	ENSMUSG00000023905	Tnfrsf12a	tumor necrosis factor receptor superfamily, member 12a
429	Urokinase	ENSMUSG00000046223	Plaur	plasminogen activator, urokinase receptor
430	VCAM-1	ENSMUSG00000027962	Vcam1	vascular cell adhesion molecule 1
431	VE-Cadherin	ENSMUSG00000031871	Cdh5	cadherin 5
432	VEGF	ENSMUSG00000029648	VEGF	Vascular endothelial growth factor
438	VEGF-B	ENSMUSG00000024962	Vegfb	vascular endothelial growth factor B
442	WISP-1 / CCN4	ENSMUSG00000005124	Ccn4	cellular communication network factor 4
